# Supplementary material for: Circulating microRNA Profile throughout the Menstrual Cycle
Source: PLoS One. 2013 Nov 14;8(11):e81166. doi: 10.1371/journal.pone.0081166 (PMC3828277; doi:10.1371/journal.pone.0081166)
Supplement: Table S1 — Normalised miRNA expression values (ΔCt) in pooled blood RNA samples. (XLS) [file pone.0081166.s002.xls]

## Sheet: Supplementary table SI
Table S1.
Normalised miRNA expression values (ΔCt) in pooled blood RNA samples.
miRNAs are named according to miRBase (release 18).
miRNA	Pool1	Pool2	Pool3	Pool4
hsa-let-7a-5p	-6.70563	-6.80001	-6.58234	-6.3151
hsa-let-7b-5p	-7.84439	-6.85462	-6.99794	-7.12108
hsa-let-7c	-4.14534	-3.36426	-3.82443	-3.82104
hsa-let-7d-3p	-4.80547	-4.98625	-4.60315	-4.63288
hsa-let-7d-5p	1.34936	1.83876	2.02931	1.91472
hsa-let-7e-5p	-0.240726	-0.650555	-0.631211	-0.429636
hsa-let-7f-5p	-5.44713	-6.43389	-5.79024	-6.55549
hsa-let-7g-5p	-7.43441	-7.64312	-7.44313	-7.8571
hsa-let-7i-5p	-5.8424	-5.71045	-5.46728	-5.45033
hsa-miR-1	5.57718	3.9509	3.77421	3.61724
hsa-miR-100-5p	6.99077	7.18314	6.69929	6.54577
hsa-miR-101-3p	-7.11304	-7.30273	-7.03095	-7.06282
hsa-miR-103a-3p	-7.96699	-7.9483	-7.7385	-8.07598
hsa-miR-106a-5p	-7.80052	-7.83283	-7.57068	-7.80696
hsa-miR-106b-5p	-4.75161	-4.72404	-4.34877	-4.49718
hsa-miR-107	-7.06218	-7.12595	-6.93963	-6.43549
hsa-miR-10a-5p	5.69442	5.64353	5.40466	5.47307
hsa-miR-122-5p	6.51998	7.85674	8.14025	8.52727
hsa-miR-124-3p	8.23295	8.01019	7.99325	7.12571
hsa-miR-125a-5p	-0.563783	-0.725876	-0.565512	-1.04018
hsa-miR-125b-5p	1.48249	1.76217	1.84415	1.63201
hsa-miR-126-3p	-6.00121	-6.54606	-6.25322	-6.62371
hsa-miR-126-5p	-3.00487	-3.71915	-3.17881	-3.58761
hsa-miR-127-3p	3.57797	3.74566	3.52235	3.19661
hsa-miR-127-5p	8.85753	7.63184	7.79473	8.34028
hsa-miR-128	0.0335241	-0.0571334	0.154392	-0.0435539
hsa-miR-129-5p	8.6045	9.13312	9.09188	10.0234
hsa-miR-130a-3p	-2.56801	-2.59659	-2.30805	-2.39911
hsa-miR-130b-3p	0.0324811	0.485029	0.553577	0.817308
hsa-miR-132-3p	0.830655	1.2394	1.51907	0.897762
hsa-miR-133a	4.57743	4.0541	3.56697	4.19997
hsa-miR-133b	3.89446	3.61845	3.32673	3.41538
hsa-miR-134	4.40913	5.03821	4.42271	4.61633
hsa-miR-135a-5p	3.2215	2.74833	3.12419	2.68655
hsa-miR-135b-5p	8.74104	8.94806	9.37859	9.63435
hsa-miR-136-5p	2.49999	1.39924	1.6282	2.39472
hsa-miR-137	7.60035	8.81256	8.95214	8.67734
hsa-miR-138-5p	6.57474	6.16727	6.52035	7.60882
hsa-miR-139-5p	1.38802	1.0195	1.13243	1.05306
hsa-miR-140-3p	-5.5243	-5.20659	-5.05837	-4.92734
hsa-miR-140-5p	-1.48196	-1.57412	-1.54468	-1.54167
hsa-miR-141-3p	3.10712	2.74017	2.71131	2.64307
hsa-miR-142-3p	-8.51549	-8.77886	-8.65437	-8.95092
hsa-miR-142-5p	-2.73601	-3.31531	-2.4907	-3.22046
hsa-miR-143-3p	-0.846565	-1.03857	-1.22884	-1.51958
hsa-miR-144-3p	-9.95183	-10.2064	-9.96863	-9.89109
hsa-miR-145-5p	-0.625279	-0.909903	-1.15217	-1.13349
hsa-miR-146a-5p	-1.08366	-1.17497	-1.23146	-1.18144
hsa-miR-146b-5p	0.902825	0.708237	0.757061	1.54291
hsa-miR-147a	8.52797	9.79001	9.89746	10.2556
hsa-miR-147b	6.15918	6.23834	7.06854	7.46546
hsa-miR-148a-3p	-2.69703	-3.02204	-2.91966	-2.73337
hsa-miR-148b-3p	-3.00446	-3.40789	-3.22897	-3.44648
hsa-miR-149-5p	9.82766	8.59247	10.6172	9.65639
hsa-miR-150-5p	-6.67797	-6.37754	-6.51084	-6.3071
hsa-miR-151a-3p	-2.30934	-1.80962	-1.55018	-1.90984
hsa-miR-151a-5p	-4.18696	-4.24295	-4.03487	-4.19996
hsa-miR-152	-0.0787179	-0.209299	-0.00719121	-0.0117199
hsa-miR-153	5.57807	4.55067	4.53399	3.99973
hsa-miR-154-5p	3.70656	3.83425	3.48496	3.54641
hsa-miR-154-3p	8.39348	6.99659	7.58243	8.22221
hsa-miR-155-5p	0.19987	0.114523	0.124967	0.416954
hsa-miR-15a-5p	-8.81868	-9.10322	-8.88685	-9.04545
hsa-miR-15b-5p	-7.22696	-7.02252	-7.07357	-7.29148
hsa-miR-16-5p	-9.46987	-9.93261	-9.73671	-9.86247
hsa-miR-17-5p	-3.5786	-3.91781	-3.33508	-3.48267
hsa-miR-181a-3p	-4.24449	-4.0053	-3.80359	-4.13234
hsa-miR-181a-5p	4.30259	4.47469	4.43767	4.65476
hsa-miR-181b-5p	1.79202	1.79439	1.8335	2.25643
hsa-miR-181c-5p	1.89371	1.87983	1.72512	1.73514
hsa-miR-181d	4.91771	4.03154	4.64399	4.7274
hsa-miR-182-5p	-2.17601	-2.27317	-2.25079	-2.60607
hsa-miR-183-5p	-0.0844719	0.205465	0.518022	-0.0265999
hsa-miR-185-3p	-7.25677	-6.64964	-6.62691	-6.6206
hsa-miR-185-5p	5.37701	5.15387	5.04442	5.23492
hsa-miR-186-5p	-3.87175	-3.43923	-3.5111	-3.32589
hsa-miR-187-3p	7.70097	9.87407	8.89653	7.81076
hsa-miR-188-5p	3.81842	3.26619	3.35135	3.7107
hsa-miR-18a-3p	-3.36686	-3.47274	-3.08778	-3.52208
hsa-miR-18a-5p	-0.909496	-0.815237	-0.798834	-0.802677
hsa-miR-18b-5p	-4.16661	-4.18561	-3.97775	-4.34912
hsa-miR-190a	-3.3415	-3.68504	-3.54236	-3.7168
hsa-miR-191-5p	-5.54278	-4.9599	-5.26731	-5.05795
hsa-miR-192-5p	-2.78029	-3.04675	-2.84456	-3.09047
hsa-miR-193a-3p	5.41034	4.97533	5.5159	6.30179
hsa-miR-193a-5p	5.63392	6.50395	5.50871	5.88821
hsa-miR-193b-3p	3.94212	3.6514	4.00471	5.51916
hsa-miR-194-5p	-2.87562	-3.05652	-2.69874	-2.76894
hsa-miR-195-5p	4.51551	3.52322	3.54727	3.21313
hsa-miR-196a-5p	4.67112	5.71033	4.77367	5.97284
hsa-miR-196b-5p	0.0436351	0.0124796	0.119433	-0.172043
hsa-miR-197-3p	-1.15706	-0.739735	-0.995427	-1.18135
hsa-miR-199a-3p	0.0518611	-0.967028	-0.764943	-1.13363
hsa-miR-199a-5p	-0.733819	-1.3743	-1.19587	-1.43403
hsa-miR-199b-5p	2.86718	3.02439	2.2106	2.34652
hsa-miR-19a-3p	-3.59074	-4.26024	-4.26586	-3.45145
hsa-miR-19b-3p	-9.2285	-8.95954	-8.83156	-8.5625
hsa-miR-200a-3p	5.29727	5.29888	5.45656	5.43994
hsa-miR-200b-3p	5.09725	5.15982	6.05842	5.44381
hsa-miR-200c-3p	1.51277	2.16705	2.04984	2.23441
hsa-miR-202-3p	9.96291	7.91548	9.63321	9.79164
hsa-miR-202-5p	8.77953	7.42271	8.17377	7.34875
hsa-miR-204-5p	6.20129	6.0108	5.43865	7.82763
hsa-miR-20a-5p	-7.86675	-8.25643	-8.02285	-8.28933
hsa-miR-20b-5p	-1.39846	-1.75504	-1.49754	-1.49426
hsa-miR-20b-3p	3.26859	4.18851	4.53662	3.67093
hsa-miR-21-3p	-6.61994	-6.82852	-6.78214	-6.59981
hsa-miR-21-5p	3.13328	3.08849	3.20908	3.61999
hsa-miR-210	-3.13141	-2.66248	-2.45791	-2.42658
hsa-miR-211-5p	8.48488	9.80945	10.8319	10.871
hsa-miR-212-3p	7.47365	8.76788	7.29479	7.38994
hsa-miR-215	-1.94708	-2.16258	-1.71639	-2.09881
hsa-miR-216a-5p	4.81762	5.83771	5.82001	5.97281
hsa-miR-218-5p	7.09446	7.45463	6.50099	6.89065
hsa-miR-219-5p	2.17951	1.86332	1.95856	2.40052
hsa-miR-22-3p	-5.36507	-4.52643	-4.33735	-4.1615
hsa-miR-22-5p	-0.380481	0.371821	0.277872	-0.0747909
hsa-miR-221-3p	-2.39551	-2.65778	-2.56086	-2.50882
hsa-miR-222-3p	-3.00196	-2.92047	-2.74039	-2.95884
hsa-miR-223-3p	-7.58483	-7.83761	-8.15596	-8.4572
hsa-miR-224-5p	8.08545	7.26959	8.11256	7.34592
hsa-miR-23a-3p	-4.0177	-4.25066	-4.38638	-4.20553
hsa-miR-23b-3p	-2.15181	-2.5043	-2.5092	-2.80452
hsa-miR-24-3p	-4.86928	-4.94141	-5.04755	-5.02331
hsa-miR-25-3p	-7.31766	-6.83813	-6.61241	-6.59378
hsa-miR-26a-5p	-6.20085	-6.88969	-6.58016	-6.76511
hsa-miR-26b-5p	-4.14777	-4.46202	-5.55336	-4.90849
hsa-miR-27a-3p	-2.93148	-3.86485	-3.88432	-4.09923
hsa-miR-27b-3p	-2.48921	-3.22753	-2.96554	-3.55966
hsa-miR-28-5p	-0.344709	-0.247532	-0.359185	-0.63716
hsa-miR-296-5p	0.238764	0.62608	0.63278	0.818453
hsa-miR-299-5p	7.27105	6.09739	5.64918	6.00807
hsa-miR-29a-3p	-2.49592	-2.79588	-2.75289	-2.58424
hsa-miR-29b-3p	-3.36717	-3.49993	-3.24777	-3.32435
hsa-miR-29b-2-5p	0.539341	0.847519	0.857997	0.68387
hsa-miR-29c-3p	-4.48928	-4.78813	-4.369	-4.67916
hsa-miR-301a-3p	-2.57861	-2.6182	-2.39291	-2.31309
hsa-miR-301b	3.48714	3.24049	3.412	3.19808
hsa-miR-30a-5p	5.42983	6.80955	4.59026	6.22789
hsa-miR-30b-5p	-5.6604	-6.15411	-5.81313	-5.93774
hsa-miR-30b-3p	7.10848	8.38745	8.12937	6.97997
hsa-miR-30c-5p	-6.08271	-5.94713	-5.71874	-5.951
hsa-miR-30c-2-3p	9.01346	8.6827	9.04011	8.70872
hsa-miR-30d-5p	-2.00576	-2.22314	-2.09346	-1.69739
hsa-miR-30e-3p	-1.89412	-2.2763	-2.33012	-2.2494
hsa-miR-30e-5p	0.822096	0.670761	1.04901	0.72645
hsa-miR-31-5p	2.34304	2.12775	2.10328	2.78567
hsa-miR-31-3p	5.78721	5.44092	6.04308	5.85252
hsa-miR-32-5p	-3.21157	-4.61785	-4.11056	-4.54309
hsa-miR-320a	-6.14654	-5.29524	-5.25971	-5.26884
hsa-miR-323a-3p	8.92437	6.89877	7.04344	6.57859
hsa-miR-324-3p	-3.23189	-2.60326	-2.47502	-2.6324
hsa-miR-324-5p	-2.39136	-1.97314	-1.9281	-2.07996
hsa-miR-326	0.607604	1.08264	0.843992	0.955906
hsa-miR-328	0.662049	1.4138	1.01766	0.979503
hsa-miR-329	5.93212	5.48385	4.99807	5.39975
hsa-miR-330-3p	4.57152	4.33148	4.46228	4.46354
hsa-miR-331-3p	-2.68063	-2.7188	-2.44501	-2.40405
hsa-miR-335-5p	1.2605	0.312748	0.622797	0.196556
hsa-miR-337-3p	2.95121	2.53379	2.38536	2.53623
hsa-miR-337-5p	8.96559	7.13585	6.69636	7.37743
hsa-miR-338-3p	-1.88969	-1.41544	-2.16919	-2.14362
hsa-miR-339-5p	-0.653612	-0.514484	-0.491118	-0.553911
hsa-miR-33a-5p	0.129451	-0.433735	-0.113474	-0.271917
hsa-miR-33b-5p	-0.308458	0.115507	0.288097	0.311045
hsa-miR-340-5p	2.95399	2.2187	2.26533	2.30546
hsa-miR-342-3p	-2.97051	4.64175	-3.04081	-2.9296
hsa-miR-345-5p	0.697552	1.05673	1.12649	0.96163
hsa-miR-346	5.83954	6.87855	9.18832	6.34328
hsa-miR-34a-5p	4.51232	4.14824	3.90978	4.08065
hsa-miR-34b-3p	7.87761	9.93766	8.87825	8.99925
hsa-miR-34c-3p	6.73618	7.83925	7.18144	6.82526
hsa-miR-34c-5p	8.91829	9.41911	10.7079	9.55977
hsa-miR-361-3p	0.749194	1.21104	1.16729	0.943128
hsa-miR-361-5p	7.81602	5.89907	6.29885	5.48296
hsa-miR-362-5p	0.404093	1.07245	1.05929	1.39244
hsa-miR-363-3p	-4.47296	-4.10547	-3.99145	-3.92256
hsa-miR-363-5p	5.37225	6.32298	6.67272	6.00509
hsa-miR-365a-3p	2.26068	2.12759	2.072	1.6271
hsa-miR-369-5p	8.28001	6.46089	6.4421	6.45051
hsa-miR-370	4.72165	4.309	4.55268	3.77998
hsa-miR-373-5p	9.40757	11.1747	9.63877	11.2363
hsa-miR-374a-5p	-2.37743	-3.89494	-3.15644	-3.1737
hsa-miR-374b-5p	-3.11617	-3.19963	-3.12372	-3.62735
hsa-miR-374b-3p	8.49149	8.79912	10.2295	8.9115
hsa-miR-375	7.34793	8.28227	9.0124	8.08518
hsa-miR-376a-3p	3.08533	2.29353	2.37825	2.3103
hsa-miR-376b-3p	4.11678	3.98708	3.69119	3.99573
hsa-miR-376c-3p	3.20742	2.05289	2.3052	2.0223
hsa-miR-377-3p	5.10016	4.23298	4.6441	4.11067
hsa-miR-378a-3p	-2.53222	-1.87452	-1.86104	-1.75914
hsa-miR-379-5p	8.14751	6.95016	6.45761	8.05188
hsa-miR-381-3p	7.75951	7.52664	7.15195	7.20421
hsa-miR-382-5p	3.87287	3.78599	3.49028	3.09509
hsa-miR-409-3p	3.10337	2.64383	2.73369	2.56156
hsa-miR-410	6.39171	4.83869	4.92519	5.00658
hsa-miR-411-5p	4.68995	4.11689	4.11923	3.92477
hsa-miR-421	1.59771	1.38906	1.39962	1.01233
hsa-miR-422a	10.3205	10.0877	9.19138	11.1493
hsa-miR-423-3p	-3.62109	-3.13972	-3.16594	-3.33018
hsa-miR-423-5p	-3.11306	-2.37867	-2.27748	-2.49356
hsa-miR-424-5p	-4.31381	-4.54314	-3.97878	-4.4713
hsa-miR-425-3p	-5.23035	-5.21187	-4.88379	-5.1222
hsa-miR-425-5p	-0.775617	-0.304293	-0.468442	-0.287464
hsa-miR-429	8.18938	7.99195	7.58038	9.04912
hsa-miR-431-5p	5.21989	4.66075	4.54406	5.32669
hsa-miR-432-5p	5.27906	6.11197	5.3575	5.98645
hsa-miR-433	9.34047	7.98451	7.73847	8.46612
hsa-miR-449a	5.53096	4.91041	5.61429	4.80884
hsa-miR-449b-5p	9.16007	8.9272	9.94966	8.96167
hsa-miR-450a-5p	4.12328	4.09285	3.861	3.43811
hsa-miR-451a	-12.2558	-11.935	-11.8611	-12.0903
hsa-miR-452-5p	6.52288	5.66989	5.95399	6.34123
hsa-miR-454-3p	-1.11243	-1.91369	-1.44052	-2.4114
hsa-miR-455-5p	10.1532	8.43327	9.94274	10.9819
hsa-miR-483-3p	8.08195	8.18369	7.78352	9.2525
hsa-miR-484	-5.49298	-4.49978	-4.81966	-4.94319
hsa-miR-486-5p	-8.773	-8.2045	-8.18331	-8.16683
hsa-miR-487b	6.37029	5.36115	5.29072	5.41482
hsa-miR-490-3p	4.47124	4.89598	5.50099	5.57805
hsa-miR-491-3p	10.3246	10.0918	8.92867	11.1534
hsa-miR-491-5p	1.65171	2.25995	2.14402	2.20843
hsa-miR-493-3p	7.35288	6.73062	7.39931	7.58089
hsa-miR-494	9.30898	7.92922	7.82329	7.32023
hsa-miR-495-3p	3.52767	2.15204	2.65811	2.4816
hsa-miR-497-5p	3.39228	3.26825	3.50915	3.63178
hsa-miR-499-5p	6.84454	6.74139	7.33399	6.32343
hsa-miR-500a-5p	-1.28468	-0.973371	-0.703282	-0.894505
hsa-miR-501-5p	-0.507732	-0.0989054	0.117856	0.0152221
hsa-miR-502-5p	-0.201291	0.196566	0.226266	0.31401
hsa-miR-503	3.32863	3.00437	2.96794	2.66375
hsa-miR-505-3p	0.989331	0.915045	1.09985	1.54867
hsa-miR-509-3p	9.88705	9.65418	8.36903	10.7158
hsa-miR-514a-3p	7.89545	9.42679	8.54385	9.67362
hsa-miR-519d	9.65068	9.41781	9.34101	10.4794
hsa-miR-520c-3p	9.21085	11.207	9.92543	10.2686
hsa-miR-524-5p	7.40971	9.65864	8.49782	9.2122
hsa-miR-532-5p	-1.80875	-1.42506	-1.31249	-0.746456
hsa-miR-539-5p	8.20834	8.74962	8.40936	7.63891
hsa-miR-542-5p	3.70484	3.54976	3.33117	3.64017
hsa-miR-545-3p	2.19701	0.532327	1.52095	2.14579
hsa-miR-548b-3p	8.98926	9.09447	9.06782	9.60184
hsa-miR-550a-5p	3.18511	3.70756	3.6777	3.55083
hsa-miR-551b-3p	3.83474	3.09959	2.94581	2.9534
hsa-miR-570-3p	4.39172	4.08909	4.04814	4.10514
hsa-miR-574-3p	0.869101	1.34249	1.35949	1.09132
hsa-miR-576-3p	3.62003	4.86604	3.88701	4.37994
hsa-miR-576-5p	2.12304	1.50074	1.92122	1.41194
hsa-miR-582-5p	2.08034	1.50664	1.00606	0.646473
hsa-miR-584-5p	0.0896411	1.39642	0.712907	0.908554
hsa-miR-589-5p	3.53971	4.43019	4.45262	4.31468
hsa-miR-590-5p	-2.03389	-2.40046	-2.05695	-2.35224
hsa-miR-596	9.39206	11.2186	11.2411	10.2802
hsa-miR-598	1.56345	1.00382	1.4516	1.11424
hsa-miR-602	8.81273	9.91107	9.03802	10.9727
hsa-miR-615-3p	8.04757	8.46522	8.74493	8.40592
hsa-miR-622	6.28705	7.92491	4.76505	6.2788
hsa-miR-625-3p	2.10061	2.01848	2.18636	2.45271
hsa-miR-627	1.81699	2.50749	2.60492	2.53132
hsa-miR-628-3p	1.98615	1.87317	2.09388	1.73932
hsa-miR-629-5p	-0.801134	-0.176527	-0.10566	-0.120077
hsa-miR-642a-5p	4.84825	6.63359	5.60935	5.01057
hsa-miR-651	2.58178	2.85637	2.88153	2.49547
hsa-miR-652-3p	-4.15418	-3.71163	-3.59938	-3.45077
hsa-miR-654-5p	7.6368	9.37086	8.01895	9.4193
hsa-miR-660-5p	-1.68711	-1.71448	-1.44454	-1.5923
hsa-miR-662	9.10554	10.975	9.99748	11.0366
hsa-miR-663a	5.08272	5.46668	5.95867	6.38668
hsa-miR-665	4.8046	4.90193	4.79617	4.9032
hsa-miR-671-5p	5.99867	5.75286	5.72062	5.96461
hsa-miR-7-5p	-0.768947	-0.746559	-0.759637	-0.522669
hsa-miR-708-5p	6.41885	5.63878	5.67829	6.86085
hsa-miR-744-5p	1.40119	1.98995	1.75271	1.97546
hsa-miR-760	8.82422	8.89744	10.1966	9.41996
hsa-miR-765	9.28024	11.0474	10.069	11.109
hsa-miR-766-3p	1.26662	1.34599	1.1129	1.34373
hsa-miR-873-5p	8.09931	8.25935	6.96635	7.70848
hsa-miR-877-5p	3.00392	3.75041	3.62067	3.83702
hsa-miR-885-5p	9.37448	11.1416	9.65918	11.2032
hsa-miR-888-5p	8.51875	9.06496	8.86058	9.46235
hsa-miR-891a	6.19959	7.26337	6.75072	7.87238
hsa-miR-9-5p	7.55579	6.42357	6.53499	6.35691
hsa-miR-9-3p	8.10244	7.75608	7.73888	7.93117
hsa-miR-92a-3p	-8.37566	-8.14797	-8.03607	-8.0391
hsa-miR-92a-1-5p	5.39533	6.63268	5.74268	5.68839
hsa-miR-92b-3p	1.56324	1.81294	2.10109	2.65813
hsa-miR-93-5p	-8.0695	-7.87577	-7.63961	-7.87426
hsa-miR-933	8.73288	8.98436	9.63515	9.99705
hsa-miR-934	3.87698	4.2914	4.3658	4.28228
hsa-miR-940	2.51091	2.7538	2.36784	2.75328
hsa-miR-95	6.50613	5.31063	5.07398	5.44361
hsa-miR-96-5p	-1.9803	-2.29688	-2.04213	-2.4115
hsa-miR-98-5p	1.10993	0.779034	1.08545	0.658577
hsa-miR-99a-5p	1.70599	2.0426	2.0197	1.87604
hsa-miR-99a-3p	8.91659	8.05785	7.71461	7.5174
hsa-miR-99b-5p	1.01657	0.949289	0.906061	0.613981
