# Supplementary material for: Circulating microRNA Profile throughout the Menstrual Cycle
Source: PLoS One. 2013 Nov 14;8(11):e81166. doi: 10.1371/journal.pone.0081166 (PMC3828277; doi:10.1371/journal.pone.0081166)
Supplement: Table S2 — A list of miRNAs detected from blood and plasma samples. (XLS) [file pone.0081166.s003.xls]

## Sheet: Supplementary table SII
Supplementary table 2.
A list of miRNAs detected from blood and plasma samples.
miRNAs with Ct < 36 and present in at least 50% of the samples are listed.
miRNAs in bold were detected from one fraction only (unique to the sample type).
miRNAs are named according to miRBase (release 18).
miRNAs detected from blood samples	miRNAs detected from plasma samples
hsa-let-7a-5p	hsa-let-7a-5p
hsa-let-7b-5p	hsa-let-7b-5p
hsa-let-7c	hsa-let-7c
hsa-let-7d-3p	hsa-let-7d-3p
hsa-let-7d-5p	hsa-let-7d-5p
hsa-let-7e-5p	hsa-let-7e-5p
hsa-let-7f-5p	hsa-let-7f-5p
hsa-let-7g-5p	hsa-let-7g-5p
hsa-let-7i-5p	hsa-let-7i-5p
hsa-miR-1	hsa-miR-101-3p
hsa-miR-100-5p	hsa-miR-103a-3p
hsa-miR-101-3p	hsa-miR-106a-5p
hsa-miR-103a-3p	hsa-miR-106b-5p
hsa-miR-106a-5p	hsa-miR-107
hsa-miR-106b-5p	hsa-miR-10b-5p
hsa-miR-107	hsa-miR-122-5p
hsa-miR-10a-5p	hsa-miR-124-3p
hsa-miR-122-5p	hsa-miR-125a-5p
hsa-miR-124-3p	hsa-miR-125b-5p
hsa-miR-125a-5p	hsa-miR-126-3p
hsa-miR-125b-5p	hsa-miR-126-5p
hsa-miR-126-3p	hsa-miR-127-3p
hsa-miR-126-5p	hsa-miR-128
hsa-miR-127-3p	hsa-miR-130a-3p
hsa-miR-127-5p	hsa-miR-130b-3p
hsa-miR-128	hsa-miR-132-3p
hsa-miR-129-5p	hsa-miR-133a
hsa-miR-130a-3p	hsa-miR-133b
hsa-miR-130b-3p	hsa-miR-134
hsa-miR-132-3p	hsa-miR-139-5p
hsa-miR-133a	hsa-miR-140-3p
hsa-miR-133b	hsa-miR-140-5p
hsa-miR-134	hsa-miR-142-3p
hsa-miR-135a-5p	hsa-miR-142-5p
hsa-miR-135b-5p	hsa-miR-143-3p
hsa-miR-136-5p	hsa-miR-144-3p
hsa-miR-137	hsa-miR-145-5p
hsa-miR-138-5p	hsa-miR-146a-5p
hsa-miR-139-5p	hsa-miR-148a-3p
hsa-miR-140-3p	hsa-miR-148b-3p
hsa-miR-140-5p	hsa-miR-150-5p
hsa-miR-141-3p	hsa-miR-151a-3p
hsa-miR-142-3p	hsa-miR-151a-5p
hsa-miR-142-5p	hsa-miR-152
hsa-miR-143-3p	hsa-miR-155-5p
hsa-miR-144-3p	hsa-miR-15a-5p
hsa-miR-145-5p	hsa-miR-15b-5p
hsa-miR-146a-5p	hsa-miR-16-5p
hsa-miR-146b-5p	hsa-miR-17-5p
hsa-miR-147a	hsa-miR-181a-5p
hsa-miR-147b	hsa-miR-181b-5p
hsa-miR-148a-3p	hsa-miR-182-5p
hsa-miR-148b-3p	hsa-miR-183-5p
hsa-miR-149-5p	hsa-miR-185-3p
hsa-miR-150-5p	hsa-miR-185-5p
hsa-miR-151a-3p	hsa-miR-186-5p
hsa-miR-151a-5p	hsa-miR-188-5p
hsa-miR-152	hsa-miR-18a-3p
hsa-miR-153	hsa-miR-18a-5p
hsa-miR-154-5p	hsa-miR-18b-5p
hsa-miR-154-3p	hsa-miR-190a
hsa-miR-155-5p	hsa-miR-191-5p
hsa-miR-15a-5p	hsa-miR-192-5p
hsa-miR-15b-5p	hsa-miR-193a-3p
hsa-miR-16-5p	hsa-miR-193a-5p
hsa-miR-17-5p	hsa-miR-193b-3p
hsa-miR-181a-3p	hsa-miR-194-5p
hsa-miR-181a-5p	hsa-miR-196b-5p
hsa-miR-181b-5p	hsa-miR-197-3p
hsa-miR-181c-5p	hsa-miR-199a-3p
hsa-miR-181d	hsa-miR-199a-5p
hsa-miR-182-5p	hsa-miR-19a-3p
hsa-miR-183-5p	hsa-miR-19b-3p
hsa-miR-185-3p	hsa-miR-200c-3p
hsa-miR-185-5p	hsa-miR-204-5p
hsa-miR-186-5p	hsa-miR-205-5p
hsa-miR-187-3p	hsa-miR-20a-5p
hsa-miR-188-5p	hsa-miR-20b-5p
hsa-miR-18a-3p	hsa-miR-21-3p
hsa-miR-18a-5p	hsa-miR-21-5p
hsa-miR-18b-5p	hsa-miR-210
hsa-miR-190a	hsa-miR-212-3p
hsa-miR-191-5p	hsa-miR-214-3p
hsa-miR-192-5p	hsa-miR-215
hsa-miR-193a-3p	hsa-miR-216a-5p
hsa-miR-193a-5p	hsa-miR-22-3p
hsa-miR-193b-3p	hsa-miR-22-5p
hsa-miR-194-5p	hsa-miR-221-3p
hsa-miR-195-5p	hsa-miR-222-3p
hsa-miR-196a-5p	hsa-miR-223-3p
hsa-miR-196b-5p	hsa-miR-23a-3p
hsa-miR-197-3p	hsa-miR-23b-3p
hsa-miR-199a-3p	hsa-miR-24-3p
hsa-miR-199a-5p	hsa-miR-25-3p
hsa-miR-199b-5p	hsa-miR-26a-5p
hsa-miR-19a-3p	hsa-miR-26b-5p
hsa-miR-19b-3p	hsa-miR-27a-3p
hsa-miR-200a-3p	hsa-miR-27b-3p
hsa-miR-200b-3p	hsa-miR-28-5p
hsa-miR-200c-3p	hsa-miR-296-5p
hsa-miR-202-3p	hsa-miR-29a-3p
hsa-miR-202-5p	hsa-miR-29b-2-5p
hsa-miR-204-5p	hsa-miR-29c-3p
hsa-miR-20a-5p	hsa-miR-301a-3p
hsa-miR-20b-5p	hsa-miR-302d-5p
hsa-miR-20b-3p	hsa-miR-30a-5p
hsa-miR-21-3p	hsa-miR-30b-5p
hsa-miR-21-5p	hsa-miR-30b-3p
hsa-miR-210	hsa-miR-30c-5p
hsa-miR-211-5p	hsa-miR-30c-2-3p
hsa-miR-212-3p	hsa-miR-30d-5p
hsa-miR-215	hsa-miR-30e-3p
hsa-miR-216a-5p	hsa-miR-30e-5p
hsa-miR-218-5p	hsa-miR-31-5p
hsa-miR-219-5p	hsa-miR-320a
hsa-miR-22-3p	hsa-miR-324-3p
hsa-miR-22-5p	hsa-miR-324-5p
hsa-miR-221-3p	hsa-miR-326
hsa-miR-222-3p	hsa-miR-328
hsa-miR-223-3p	hsa-miR-331-3p
hsa-miR-224-5p	hsa-miR-338-3p
hsa-miR-23a-3p	hsa-miR-339-5p
hsa-miR-23b-3p	hsa-miR-33b-5p
hsa-miR-24-3p	hsa-miR-342-3p
hsa-miR-25-3p	hsa-miR-345
hsa-miR-26a-5p	hsa-miR-346
hsa-miR-26b-5p	hsa-miR-34a-5p
hsa-miR-27a-3p	hsa-miR-34b-3p
hsa-miR-27b-3p	hsa-miR-34c-3p
hsa-miR-28-5p	hsa-miR-361-3p
hsa-miR-296-5p	hsa-miR-363-3p
hsa-miR-299-5p	hsa-miR-365a-3p
hsa-miR-29a-3p	hsa-miR-370
hsa-miR-29b-3p	hsa-miR-371a-5p
hsa-miR-29b-2-5p	hsa-miR-373-5p
hsa-miR-29c-3p	hsa-miR-374b-3p
hsa-miR-301a-3p	hsa-miR-375
hsa-miR-301b	hsa-miR-378a-3p
hsa-miR-30a-5p	hsa-miR-381-3p
hsa-miR-30b-5p	hsa-miR-409-3p
hsa-miR-30b-3p	hsa-miR-423-3p
hsa-miR-30c-5p	hsa-miR-423-5p
hsa-miR-30c-2-3p	hsa-miR-424-5p
hsa-miR-30d-5p	hsa-miR-425-3p
hsa-miR-30e-3p	hsa-miR-425-5p
hsa-miR-30e-5p	hsa-miR-431-5p
hsa-miR-31-5p	hsa-miR-433
hsa-miR-31-3p	hsa-miR-451a
hsa-miR-32-5p	hsa-miR-483-3p
hsa-miR-320a	hsa-miR-484
hsa-miR-323a-3p	hsa-miR-486-5p
hsa-miR-324-3p	hsa-miR-490-3p
hsa-miR-324-5p	hsa-miR-491-5p
hsa-miR-326	hsa-miR-493-3p
hsa-miR-328	hsa-miR-495
hsa-miR-329	hsa-miR-497
hsa-miR-330-3p	hsa-miR-500a-5p
hsa-miR-331-3p	hsa-miR-501-5p
hsa-miR-335-5p	hsa-miR-502-5p
hsa-miR-337-3p	hsa-miR-505
hsa-miR-337-5p	hsa-miR-509-3p
hsa-miR-338-3p	hsa-miR-518c-5p
hsa-miR-339-5p	hsa-miR-532-5p
hsa-miR-33a-5p	hsa-miR-550a-5p
hsa-miR-33b-5p	hsa-miR-572
hsa-miR-340-5p	hsa-miR-574-3p
hsa-miR-342-3p	hsa-miR-584-5p
hsa-miR-345-5p	hsa-miR-589-5p
hsa-miR-346	hsa-miR-595
hsa-miR-34a-5p	hsa-miR-596
hsa-miR-34b-3p	hsa-miR-598
hsa-miR-34c-3p	hsa-miR-602
hsa-miR-34c-5p	hsa-miR-615-3p
hsa-miR-361-3p	hsa-miR-622
hsa-miR-361-5p	hsa-miR-627
hsa-miR-362-5p	hsa-miR-628-3p
hsa-miR-363-3p	hsa-miR-629-5p
hsa-miR-363-5p	hsa-miR-652-3p
hsa-miR-365a-3p	hsa-miR-660-5p
hsa-miR-369-5p	hsa-miR-662
hsa-miR-370	hsa-miR-663a
hsa-miR-373-5p	hsa-miR-665
hsa-miR-374a-5p	hsa-miR-671-5p
hsa-miR-374b-5p	hsa-miR-7-5p
hsa-miR-374b-3p	hsa-miR-744-5p
hsa-miR-375	hsa-miR-760
hsa-miR-376a-3p	hsa-miR-765
hsa-miR-376b-3p	hsa-miR-766-3p
hsa-miR-376c-3p	hsa-miR-877-5p
hsa-miR-377-3p	hsa-miR-887
hsa-miR-378a-3p	hsa-miR-888-5p
hsa-miR-379-5p	hsa-miR-92a-3p
hsa-miR-381-3p	hsa-miR-92b-3p
hsa-miR-382-5p	hsa-miR-93-5p
hsa-miR-409-3p	hsa-miR-934
hsa-miR-410	hsa-miR-940
hsa-miR-411-5p	hsa-miR-96-5p
hsa-miR-421	hsa-miR-99a-5p
hsa-miR-422a	hsa-miR-99b-5p
hsa-miR-423-3p
hsa-miR-423-5p
hsa-miR-424-5p
hsa-miR-425-3p
hsa-miR-425-5p
hsa-miR-429
hsa-miR-431-5p
hsa-miR-432-5p
hsa-miR-433
hsa-miR-449a
hsa-miR-449b-5p
hsa-miR-450a-5p
hsa-miR-451a
hsa-miR-452-5p
hsa-miR-454-3p
hsa-miR-455-5p
hsa-miR-483-3p
hsa-miR-484
hsa-miR-486-5p
hsa-miR-487b
hsa-miR-490-3p
hsa-miR-491-3p
hsa-miR-491-5p
hsa-miR-493-3p
hsa-miR-494
hsa-miR-495-3p
hsa-miR-497-5p
hsa-miR-499-5p
hsa-miR-500a-5p
hsa-miR-501-5p
hsa-miR-502-5p
hsa-miR-503
hsa-miR-505-3p
hsa-miR-509-3p
hsa-miR-514a-3p
hsa-miR-519d
hsa-miR-520c-3p
hsa-miR-524-5p
hsa-miR-532-5p
hsa-miR-539-5p
hsa-miR-542-5p
hsa-miR-545-3p
hsa-miR-548b-3p
hsa-miR-550a-5p
hsa-miR-551b-3p
hsa-miR-570-3p
hsa-miR-574-3p
hsa-miR-576-3p
hsa-miR-576-5p
hsa-miR-582-5p
hsa-miR-584-5p
hsa-miR-589-5p
hsa-miR-590-5p
hsa-miR-596
hsa-miR-598
hsa-miR-602
hsa-miR-615-3p
hsa-miR-622
hsa-miR-625-3p
hsa-miR-627
hsa-miR-628-3p
hsa-miR-629-5p
hsa-miR-642a-5p
hsa-miR-651
hsa-miR-652-3p
hsa-miR-654-5p
hsa-miR-660-5p
hsa-miR-662
hsa-miR-663a
hsa-miR-665
hsa-miR-671-5p
hsa-miR-7-5p
hsa-miR-708-5p
hsa-miR-744-5p
hsa-miR-760
hsa-miR-765
hsa-miR-766-3p
hsa-miR-873-5p
hsa-miR-877-5p
hsa-miR-885-5p
hsa-miR-888-5p
hsa-miR-891a
hsa-miR-9-5p
hsa-miR-9-3p
hsa-miR-92a-3p
hsa-miR-92a-1-5p
hsa-miR-92b-3p
hsa-miR-93-5p
hsa-miR-933
hsa-miR-934
hsa-miR-940
hsa-miR-95
hsa-miR-96-5p
hsa-miR-98-5p
hsa-miR-99a-5p
hsa-miR-99a-3p
hsa-miR-99b-5p
