# Supplementary material for: Circulating microRNA Profile throughout the Menstrual Cycle
Source: PLoS One. 2013 Nov 14;8(11):e81166. doi: 10.1371/journal.pone.0081166 (PMC3828277; doi:10.1371/journal.pone.0081166)
Supplement: Table S3 — miRNAs with significantly different relative expression values between plasma and blood. (XLS) [file pone.0081166.s004.xls]

## Sheet: Supplementary table SIII
Table S3.
miRNAs with significantly different relative expression values between plasma and blood.
miRNAs with fold change ≥ 2 and P value ≤ 0.00027 (Bonferroni correction) are listed.
miRNAs are named according to miRBase (release 18).
miRNAs with higher relative expression values in plasma compared to blood.
miRNA	Fold change	P value
hsa-miR-122-5p	6430.58	1e-08
hsa-miR-375	857.999	1e-08
hsa-miR-483-3p	3421.03	1e-08
hsa-miR-125b-5p	8.00821	1e-08
hsa-miR-193a-5p	50.464	1e-08
hsa-miR-662	495.465	1e-08
hsa-miR-760	282.642	1.2e-08
hsa-miR-373-5p	508.629	2.5e-08
hsa-miR-765	273.765	4.2e-08
hsa-miR-596	851.033	6.2e-08
hsa-miR-193b-3p	19.2954	1.18e-07
hsa-miR-602	482.413	1.39e-07
hsa-miR-30a-5p	15.7063	1.61e-07
hsa-miR-509-3p	169.197	2.01e-07
hsa-miR-204-5p	20.3369	2.42e-07
hsa-miR-30c-2-3p	553.277	2.85e-07
hsa-miR-671-5p	219.145	3.51e-07
hsa-miR-574-3p	6.45486	5.03e-07
hsa-miR-346	139.509	6.08e-07
hsa-miR-433	114.952	1.029e-06
hsa-miR-663a	92.5379	1.08e-06
hsa-miR-124-3p	75.4806	1.628e-06
hsa-miR-888-5p	287.496	2.045e-06
hsa-let-7d-5p	168.574	2.533e-06
hsa-miR-615-3p	156.117	3.419e-06
hsa-miR-934	84.4645	5.65e-06
hsa-miR-30b-3p	70.1159	6.102e-06
hsa-miR-320a	6.31627	8.765e-06
hsa-miR-212-3p	33.679	1.4258e-05
hsa-miR-490-3p	71.1584	1.5177e-05
hsa-miR-328	6.51651	1.7273e-05
hsa-miR-134	28.4888	1.8906e-05
hsa-miR-34b-3p	94.0322	2.2903e-05
hsa-miR-493-3p	55.0322	2.4376e-05
hsa-miR-940	34.6485	2.7295e-05
hsa-miR-622	49.3826	2.857e-05
hsa-miR-665	252.444	3.01e-05
hsa-miR-381-3p	44.6347	4.0826e-05
hsa-miR-497-5p	10.3913	5.1719e-05
hsa-miR-133a	10.4439	0.000108882
hsa-miR-133b	8.70786	0.000174273
miRNAs with lower relative expression values in plasma compared to blood.
miRNA	Fold change	P value
hsa-miR-101-3p	-81.1887	1e-08
hsa-miR-106b-5p	-30.7752	1e-08
hsa-miR-15a-5p	-19.2574	1e-08
hsa-miR-15b-5p	-36.1716	1e-08
hsa-miR-190a	-19.0347	1.6e-08
hsa-let-7f-5p	-65.8874	7.4e-08
hsa-miR-144-3p	-59.9193	7.7e-08
hsa-miR-182-5p	-12.0407	1.62e-07
hsa-miR-363-3p	-13.3842	1.88e-07
hsa-miR-142-3p	-110.167	2.16e-07
hsa-miR-30b-5p	-14.7854	2.32e-07
hsa-miR-19b-3p	-19.1581	3.63e-07
hsa-miR-194-5p	-9.31435	4.4e-07
hsa-miR-19a-3p	-21.428	1.32e-06
hsa-miR-374b-3p	-23.6071	1.354e-06
hsa-miR-424-5p	-21.2587	1.828e-06
hsa-miR-215	-4.86583	2.889e-06
hsa-miR-148a-3p	-11.5025	3.083e-06
hsa-let-7a-5p	-29.5941	5.233e-06
hsa-miR-142-5p	-15.586	5.712e-06
hsa-miR-96-5p	-22.9827	6.186e-06
hsa-miR-29c-3p	-8.2755	6.977e-06
hsa-let-7g-5p	-12.5011	8.55e-06
hsa-let-7c	-11.3409	9.082e-06
hsa-miR-26b-5p	-23.0251	1.1051e-05
hsa-let-7i-5p	-8.89993	1.1236e-05
hsa-miR-20b-5p	-7.21217	1.1704e-05
hsa-miR-20a-5p	-10.4514	1.3223e-05
hsa-miR-106a-5p	-5.67824	1.6054e-05
hsa-miR-17-5p	-11.7531	2.0285e-05
hsa-miR-30c-5p	-17.724	2.0317e-05
hsa-miR-500a-5p	-3.46611	4.0182e-05
hsa-miR-301a-3p	-8.29927	4.9024e-05
hsa-miR-16-5p	-24.2284	8.1012e-05
hsa-miR-18a-3p	-10.7556	9.4343e-05
hsa-miR-30e-3p	-7.95798	9.9371e-05
hsa-miR-103a-3p	-6.27694	0.000146679
hsa-miR-192-5p	-4.38841	0.000166147
hsa-miR-140-5p	-3.23347	0.000203028
hsa-miR-25-3p	-2.55764	0.000245768
